# Supplementary material for: Sex differences in children and adolescents with attention-deficit/hyperactivity disorder: a literature review
Source: Front Child Adolesc Psychiatry. 2025 Jun 19;4:1582502. doi: 10.3389/frcha.2025.1582502 (PMC12222223; doi:10.3389/frcha.2025.1582502)
Supplement: Supplementary file 1 [file Table1.xlsx]

## Sheet: Table 1
Supplementary Table.
ST1: Characteristics of the Studies Included in the Review.
AUTHORS		TITLE	YEAR	STUDY DESIGN	CRITERIA USED FOR DIAGNOSIS	STUDY GROUP	AGE	N% OF FEMALE	MEASURES USED
1	Sultan Mousa Al-Owidha, Nevien Mohamed Zahran	Attention deficit hyperactivity disorder and its relation to aggressive behavior among primary school students of both genders in Riyadh, Saudi Arabia	2022	Cross-sectional study	DSM-III	200 children diagnosed with ADHD	9-13 years	0.5	Ain Shams forms of aggressive behaviour among children scale
2	Anne B. Arnett, Bruce F. Pennington, Erik G. Willcutt, John C. DeFries, Richard K. Olson	Sex Differences in ADHD Symptom Severity	2015	Cross-sectional study	DSM-IV	2,332 twins and siblings, 1,579 (67.7%) with ADHD diagnosis.	8-19 years	0.5	Disruptive Behavior Rating Scale (DBRS); selected items for Sluggish Cognitive Tempo (SCT); SWAN scale
3	Dara Babinski, Delshad M. Shroff, Vanessa T. Cao, Daniel A. Waschbusch	Sex-Specific Norms for Diagnosing Attention-Deficit/Hyperactivity Disorder in Childhood: A Receiver Operating Characteristic (ROC) Analysis	2021	Cross-sectional study	DSM-V	N = 1050	5-12 years	0.5	DBRS; Impairment Rating Scale (IRS); Short Mood and Feelings Questionnaire (SMFQ); Screen for Child Anxiety Related Emotional Disorders (SCARED)
4	Judit Balázs, Dóra Győri, Lili Olga Horváth, Gergely Mészáros, Dóra Szentiványi	Attention-deficit hyperactivity disorder and nonsuicidal self-injury in a clinical sample of adolescents: the role of comorbidities and gender	2018	Cross-sectional study	DSM-IV	202 psychiatric patients 77 (38.1%) adolescents with ADHD symptoms	13–18 years	0.51	Mini International Neuropsychiatric Interview Kid (MINI kid), Deliberate Self-Harm Inventory (DSHI)
5	Stephen P. Becker, Keith McBurnett, Stephen P.Hinshaw, Linda J. Pfiffner	Negative Social Preference in Relation to Internalizing Symptoms Among Children with ADHD Predominantly Inattentive Type: Girls Fare Worse Than Boys	2013	Randomized Controlled Trial	DSM-IV	188 children diagnosed with ADHD	7–11 years	0.42	-Kiddie Schedule for Affective Disorders and Schizophrenia for School-Age Children (K-SADS-PL); Wechsler Intelligence Scale for Children, Version IV (WISC-IV); - Dishion Social Acceptance Scale; - Revised Children's Manifest Anxiety Scale (RCMAS); Child Depression Inventory, Second Edition (CDI-2); Parent-Rated Form of the CDI-2 (CDI-2:P)
6	Stephen P. Becker, Ellen E. Kneeskern, Leanne Tamm	Social anxiety is associated with poorer peer functioning for girls but not boys with ADHD	2019	Cross-sectional study	DSM-IV	93 children diagnosed with ADHD	8–12 years	0.34	Kiddie Schedule for Affective Disorders and Schizophrenia for School-Age Children (K-SADS-PL); Wechsler Intelligence Scale for Children, Version IV (WISC-IV); Dishion Social Acceptance Scale; Revised Children's Manifest Anxiety Scale (RCMAS); Child Depression Inventory, Second Edition (CDI-2); Parent-Rated Form of the CDI-2 (CDI-2:P); Behavior Assessment System for Children (BASC)
7	Petr Bob, Jana Konicarova, Jiri Raboch	Disinhibition of Primitive Reflexes in Attention Deficit and Hyperactivity Disorder: Insight Into Specific Mechanisms in Girls and Boys	2021	Case-Control study	DSM-V	N = 140 ADHD 80 Control 60	8–11 years	0.5	SPhysical and Neurological Examination for Soft Signs (PANESS); Schilder Test; Bender-Purdue Reflex Test; Conners' Parent Questionnaire (CPQ).
8	Carolin F.Castelao, Birgit Kröner-Herwig	Developmental Trajectories and Predictors of Externalizing Behavior: A Comparison of Girls and Boys	2014	Epidemiological cohort study	DSM-IV	N = 3,893	7-14 years	0.5	Selected items from aggressive behavior subscale and the attention problems from Youth Self Report (YSR); Mannheimer Parent Interview (MEI); Child Health Questionnaire (CHQ-PF50); Parenting style inventory (ESI);
9	W.R. Cole, S.H. Mostofsky, J.C. Gidley Larson, M.B. Denckla, E.M. Mahone	Age-related changes in motor subtle signs among girls and boys with ADHD	2008	Cross-sectional study	DSM-III-R DSM-IV	N = 268 ADHD 132 Controls 136	7–15 years	0.32	Diagnostic Interview for Children and Adolescents (DICA); ADHD Rating Scale; Conners' Parent Rating Scale-Revised (CPRS); Physical and Neurological Examination for Soft Signs (PANESS); Wechsler Intelligence Scale for Children (WISC)
10	Gyöngyvér Dallos, Mónika Miklósi, Ágnes Keresztény, Szabina Velő, Dóra Szentiványi, Júlia Gádoros, Judit Balázs	Self- and Parent-Rated Quality of Life of a Treatment Naïve Sample of Children With ADHD: The Impact of Age, Gender, Type of ADHD, and Comorbid Psychiatric Conditions According to Both a Categorical and a Dimensional Approach.	2017	Clinical Assessment	DSM-V	178 parent-child dyads	8-18 years	0.5	MINI kid; Inventar zur Erfassung der Lebensqualität Kindern und Jugendlichen (ILK)
11	Breanna Dede, Bradley A. White	Social problems in young children: the interplay of ADHD symptoms and facial emotion recognition	2023	Cross-sectional study	DSM-IV	87 children diagnosed with ADHD	6–10 years	0.56	Child Behaviour Check List (CBCL), DBDRS, Face Emotional Recognition task developed by authors, Kaufman Brief Intelligence Test 2nd Edition (KBIT-2)
12	Alyssa DeRonda, Yi Zhao, Karen E. Seymour , Stewart H. Mostofsky, Keri S. Rosch	Distinct Patterns of Impaired Cognitive Control Among Boys and Girls with ADHD Across Development	2021	Cross-sectional study	DSM-V	N = 594 ADHD 353 Controls 241	8–17 years	0.32	Diagnostic Interview for Children and Adolescents (DICA-IV); Kiddie Schedule for Affective Disorders and Schizophrenia (K-SADS); ADHD Rating Scale (ADHD-RS); Conners Parent Rating Scale-Revised; simple and complex go/no-go tasks developed by authors
13	Ulla Ek, Joakim Westerlund, Kirsten Holmberg, Elisabeth Fernell	Self-esteem in children with attention and/or learning deficits: the importance of gender	2008	Clinical Assessment	DSM-IV	577 children diagnosed with ADHD	10–11 years	0.48	Conners' Rating Scale; Executive Functions Screening Scale; DSM-IV ADHD symptom scale; WISC III; I Think I Am Scale (ITIAS)
14	Irene J. Elkins, Gretchen R. B., Stephen M. Malonea, Margaret A. Keyesa, Matt McGuea, William G. Iacono	Associations between childhood ADHD, gender, and adolescent alcohol and marijuana involvement: A causally informative design	2018	Cross-sectional study	DSM-IV	2510 Twin sample with ADHD diagnosis	11-17 years	0.52	DICA-R, modified; Substance Abuse Module, modified and expanded;
15	Irene J. Elkins, Steve Malone, Margaret Keyes, William G. Iacono, Matt McGue	The Impact of Attention-Deficit/Hyperactivity Disorder on Preadolescent Adjustment May Be Greater for Girls Than for Boys	2011	Cross-sectional study	DSM-III-R DSM-IV	N = 983 ADHD 268 Control 715	11 years	0.52	DICA-R, modified; Grade-Point Average (GPA); Selected subscales from Wechsler Intelligence Scale for Children Revised (WISC-R); Popularity scale from the Piers-Harris Self-Concept Scale;
16	Irene J. Elkins, Gretchen R. B. Saunders, Stephen M. Malone, Sylia Wilson, Matt McGue, William G. Iacono	Mediating pathways from childhood ADHD to adolescent tobacco and marijuana problems: roles of peer impairment, internalizing, adolescent ADHD symptoms, and gender	2018	Cross-sectional study	DSM-IV	2,510 twins diagnosed with ADHD	11–12 years	0.52	DICA–R, modified; Substance Abuse Module (SAM) from the Composite International Diagnostic Interview; Updated Structured Clinical Interview for DSM-III-R; Questionnnaire based on Social Experience Questionnaire; Adolescent-reported Trait Anxiety from State-Trait Anxiety Inventory; Stress Reaction from Multidimensional Personality Questionnaire;
17	Ashley G. Eng, Jenny M. Phan, Elizabeth A. Shirtcliff, Tory A. Eisenlohr-Moul, Patrick K. Goh, Michelle M. Martel	Aging and Pubertal Development Differentially Predict Symptoms of ADHD, Depression, and Impairment in Children and Adolescents: An Eight-Year Longitudinal Study	2023	Cross-sectional study	DSM-IV	849 children diagnosed with ADHD	7–13 years	0.38	ADHD raating scale; KSADS; Global Assessment Scale of Functioning (GAF); Children’s Depression Inventory (CDI); Pubertal Developmental Scale (PDS); Pubertal stage score
18	E. Fliers, N. Rommelse, Vermeulen M. Altink, C. J. M. Buschgens, S. V. Faraone, J. A. Sergeant, B. Franke, J. K. Buitelaar	Motor coordination problems in children and adolescents with ADHD rated by parents and teachers: effects of age and gender	2008	Cross-sectional study	DSM-IV	N = 755 ADHD 486 Control 269	5-19 years	0.36	Parent and teacher Conners’ long version rating scales; Parent and teacher Strengths and Difficulties Questionnaires (SDQ); Prental account of children’s symptoms (PACS); Social Communication Questionnaire (SCQ); Coordination Disorder Questionnaire (DCD-Q); Groningen Motor Observation Scale (GMO);
19	Ahmad Ghanizadeh, Alireza Salehi, Seyed Reza Moeini	Clinical Presentation of Attention-DeficitHyperactivity Disorder Symptoms in Terms of Gender and Chronological Age	2019	Cross-sectional study	DSM-IV	1,184 children diagnosed with ADHD	5.5-19 years	0.236	DSM-IV diagnostic criteria
20	Martha Gilbert, Maren Boecker, Franziska Reiss, Anne Kaman, Michael Erhart, Robert Schlack, Joachim Westenhöfer, Manfred Döpfner, Ulrike Ravens‐Siebere	Gender and Age Differences in ADHD Symptoms and Co‐occurring Depression and Anxiety Symptoms Among Children and Adolescents in the BELLA Study	2023	Cross-sectional study	DSM-V ICD-10	1326 with ADHD symptoms	9-17 years	0.475	Comparative Analysis of Social Mobility in Industrial Nations (CASMIN); parent-reported German ADHD Rating Scale (FBB-ADHS); parent-reported German version of the Center for Epidemiological Studies Depression Scale for Children (CES-DC); Screen for Child Anxiety Related Emotional Disorders (SCARED);
21	Sebla Gökçe, Canan Yusufoglu, Elif Akin, Muhammed Ayaz	Effect of gender differences on impulsivity in adolescents with attention-deficit/hyperactivity disorder	2017	Clinical Assessment	DSM-IV	156 children diagnosed with ADHD	11-18 years	0.41	Sociodemographic Information Form, developed by authors; Barratt Impulsivity Scale-11 (BIS-11); SNAP IV ADHD Scale;
22	Thomas Günther, Eva Lotte Knospe, Beate Herpertz-Dahlmann, Kerstin Konrad	Sex Differences in Attentional Performance in a Clinical Sample With ADHD of the Combined Subtype	2015	Clinical Assessment	DSM-IV-TR	175 children diagnosed with ADHD	8-14 years	0.5	Diagnostische Interview bei Psychischen Störungen im Kindes- und Jugendalter (K-DIPS); Child Behavior Checklist (CBCL); WISC-III; Reaction time task; Sustained attention task; go/no-go paradigm; visual set-shifting task;
23	Madeeha Kamal, Schahla Al-Shibli, Saad Shahbal, Santosh K Yadav	Impact of attention deficit hyperactivity disorder and gender differences on academic and social difficulties among adolescents in Qatari Schools.	2021	Cross-sectional study	DSM-IV DSM-V	N = 1775 ADHD 150 Control 1625	6-12 years	0.6	SNAP-IV; social and accademics difficulties questionnaire devised by authors;
24	Y. Kuzmina, A. Ivanova, G. Kanonirs	Inattention, hyperactivity/impulsivity, and mathematics: Exploring gender differences in a nonclinical sample	2021	Cross-sectional study	DSM-IV DSM-V	N = 958	6-10 years	0.49	International Performance Indicators in Primary Schools (iPIPS); Behaviour Rating Scale (BRS); parents questionnaire devised by authors
25	Tsz Wing Ivy Lau, Choon Guan Lim, Sanchalika Acharryya, Nikki Lim‐Ashworth, Yi Ren Tan, Shuen Sheng, Daniel Fung	Gender differences in externalizing and internalizing problems in Singaporean children and adolescents with attention-deficit/ hyperactivity disorder	2021	Clinical Assessment	ICD-9-CM DSM-IV-TR	773 children diagnosed with ADHD	6-18 years	0.12	CBCL; Teacher’s Report Form (TRF); quetionnaire adapted from Ontario Child Health Study; selected items from Conflict Tactics Scale
26	Chien-Ti Lee, Trenette T. Clark, Scott H. Kollins, F. Joseph McClernonc, Bernard F. Fuemmeler	Attention Deficit Hyperactivity Disorder symptoms and smoking trajectories: Race and gender differences	2015	Cross-sectional study	DSM-IV	9719 children diagnosed with ADHD	13-32 years	54.5%	Smoking status survey; 4-point scale based on DSM-IV ADHD symptoms; 13 conduct-related items
27	Elizabeth K. Lefler, Cynthia M. Hartung, Jami Bartgis, David G. Thomas	ADHD symptoms in American Indian/Alaska Native boys and girls	2015	Cross-sectional study	DSM-V	N = 72	6-13 years	0.43	Child Symptom Inventory, Fourth Edition (CSI-4); Behavior Assessment System for Children (BASC);
28	Hung-Yu Lin, En-Chi Chiu, Hsieh-Chun, Hsieh Pei-Jung Wang	Gender Differences in Auditory and Visual Attentional Performance in Children with and without ADHD	2023	Randomized, two-period crossover study	DSM-V	N = 220 ADHD 110 Control 110	7-12 years	0.5	Wechsler Intelligence Scale for Children, WISC); diagnositc questionnaire based on DSM-V criteria; Conners 3-Parent Assessment Report (Conners 3-P); Test of Variables Attentio (TOVA);
29	Tania Mahendiran, Annie Dupuis, Jennifer Crosbie, Stelios Georgiades, Elizabeth Kelley, Xudong Liu, Robert Nicolson, Russell Schachar, Evdokia Anagnostou, Jessica Brian	Sex Differences in Social Adaptive Function in Autism Spectrum Disorder and Attention-Deficit Hyperactivity Disorder	2019	Clinical Assessment	DSM-V	N = 350 ASD 115 ADHD 172 Control 63	7-13 years	0.25	Autism Diagnostic Observation Schedule-2 (ADOS-2); Autism Diagnostic Interview-Revised (ADI-R); parent interview for child symptoms (PICS); Adaptive Behavior Assessment System-Second Edition (ABAS-II); Wechsler Abbreviated Scale of Intelligence (WASI-I, WASI-II); WISC-IV; Stanford Binet Intelligence Scales SCQ; SWAN; Repetitive Behavior Scale-Revised (RBSR)
30	Mark Mahone, Stewart H. Mostofsky, Adrian G. Lasker, David Zee, Johns Hopkins, Martha B. Denckla	Oculomotor anomalies in attention-deficit/hyperactivity disorder: Evidence for deficits in response preparation and inhibition	2009	Cross-sectional study	DSM-IV	N = 120 ADHD 60 Control 60	8-12 years	0.44	WISC-IV; WISC-III; DICA-IV; Conners’ Parent Rating Scale Revised; Visually Guided Saccade Paradigm by authors; Antisaccade Paradigm by authors; MGS Paradigm by authors; Go/No-Go Task
31	Quintino R. Mano, Kristen E. Jastrowski Mano, Carolyn A. Denton, Jeffery N. Epstein, Leanne Tamm	Gender Moderates Association Between Emotional-Behavioral Problems and Text Comprehension in Children with Both Reading Difficulties and Adhd	2017	Clinical Assessment	DSM-IV	N = 187	7-10 years	0.385	Wechsler Individual Achievement Test-Third Edition (WIAT-III); Child Behavior Checklist (CBCL); Comprehensive Test of Phonological Processing (CTOPP); Kaufman Brief Intelligence Test-Second Edition (KBIT-II); Swanson, Nolan, and Pelham-Version IV (SNAP-IV) Rating Scale
32	Susan D. Mayes, Peter J. Castagna, Daniel A. Waschbusch	Sex Differences in Externalizing and Internalizing Symptoms in ADHD, Autism, and General Population Samples	2020	Clinical Assessment	DSM-IV DSM-V	N = 3157 1436 ASD with or without ADHD 1056 ADHD without ASD 665 controls	6-12 years	ASD 21% ADHD-C 28% ADHD-I 44% general population 48%	ASD 21% ADHD-C 28% ADHD-I 44% general population 48%
33	Sabina Millenet, Manfred Laucht, Erika Hohm, Christine Jennen‐Steinmtz, Sarah Hohmann, Martin H. Schmidt, Günter Esser, Tobias Banaschewski, Daniel Brandeis, Katrin Zohsel	Sex‐specific trajectories of ADHD symptoms from adolescence to young adulthood	2018	Epidemiological cohort study	DSM-IV	336 children diagnosed with ADHD	4.5-11 years	0.52	Mannheim Parent Interview (MEI); DSM-oriented ADHD scale (CBCL, YSR, YASR); K-SADS (Kiddie-Schedule for Affective Disorders and Schizophrenia)
34	Florence Mowlem, Jessica Agnew-Blaisa, Eric Taylorb, Philip Asherson	Do different factors influence whether girls versus boys meet ADHD diagnostic criteria? Sex differences among children with high ADHD symptoms	2019	Epidemiological cohort study	DSM-V	283 children diagnosed with ADHD	7-12 years	0.21	DSM-5 ADHD Symptom Checklist; Parental Account of Childhood Symptoms (PACS); Strengths and Difficulties Questionnaire (SDQ); SDQ Impact Supplement
35	Ramatladi M. Mphahlele, Basil Joseph, Pillay Anneke Meyer	Delay aversion in school-aged children with attention-deficit hyperactivity disorder	2021	Clinical Assessment	DSM-IV	N = 216 ADHD 108 Control 108	6-15 years	0.53	Disruptive Behaviour Disorders Scale (DBD); Two Choice Impulsivity Paradigm (TCIP)
36	Amori Yee Mikami, Jill Lorenzi	Gender and Conduct Problems Predict Peer Functioning Among Children with Attention-Deficit=Hyperactivity	2011	Cross-sectional study	DSM-IV	N = 125 ADHD 63 Control 62	6–10 years	0.33	Dishion Social Acceptance Scale (DSAS); Quality of Play Questionnaire-Conflict Subscale (QPQ); Peer Sociometric Nominations; Teacher’s Report Form - Rule-Breaking Behavior Subscale (TRF)
37	Aja Louise Murray, Tom Booth, Manuel Eisner, Bonnie Auyeung, George Murray, Denis Ribeaud	Sex differences in ADHD trajectories across childhood and adolescence	2018	Cross-sectional study	DSM-V	1,571 children diagnosed with ADHD	7-15 years	0.48	Social Behavior Questionnaire (SBQ) – Teacher version; Latent Growth Curve Models (LGCM); Growth Mixture Models (GMM)
38	Jessica W. O’Brien, Lauren R. Dowell, Stewart H. Mostofsky, Martha B. Denckla, E. Mark Mahone	Neuropsychological Profile of Executive Function in Girls with AttentionDeficit/Hyperactivity Disorder	2010	Clinical Assessment	DSM-IV	N = 146 ADHD 56 Control 90	8-13 years	0.465	Conners' Parent Rating Scale-Revised (CPRS-R); ADHD Rating Scale IV; Physical and Neurological Assessment of Subtle Signs (PANESS); Go/No-Go Task; Cambridge Neuropsychological Test Automated Battery (CANTAB) - Spatial Working Memory; Delis-Kaplan Executive Function System (D-KEFS); Trail Making Test; Wechsler Intelligence Scale for Children (WISC-IV) - Digit Span Backwards & Spatial Span
39	Øie M, Hovik KT, Andersen PN, Czajkowski NO, Skogli EW.	Gender Differences in the Relationship Between Changes in ADHD Symptoms, Executive Functions, and Self- and Parent-Report Depression Symptoms in Boys and Girls With ADHD: A 2-Year Follow-Up Study	2018	Cross-sectional study	DSM-V	75 children diagnosed with ADHD	9-16 years	0.48	Kiddie-Schedule for Affective Disorders and Schizophrenia (K-SADS); ADHD Rating Scale IV (ARS-IV); Child Behavior Checklist (CBCL); Short Mood and Feelings Questionnaire (SMFQ); Letter-Number Sequencing Test (LN); Color-Word Interference Test (CW)
40	Andy V. Pham	Differentiating behavioral ratings of inattention, impulsivity, and hyperactivity in children: Effects on reading achievement	2016	Cross-sectional study	DSM-IV	N = 131	8-11 years	0.5	Swanson, Nolan, and Pelham-Version IV (SNAP-IV) Rating Scale; Gray Oral Reading Test-Fourth Edition (GORT-4); Wechsler Intelligence Scale for Children-Fourth Edition (WISC-IV) - Short Form; Hollingshead Four-Factor Index of Socio-Economic Status
41	Refilwe G. Pila-Nemutandani, Basil Joseph Pillay, Anneke Meyer	Gender and hand dominance on fine motor skills among Grade 1–7 learners with attention-deficit hyperactivity disorder	2020	Case–control design	DSM-V	N = 160 ADHD 80 Control 80	7-13 years	0.5	Disruptive Behavior Disorders Rating Scale (DBD); Grooved Pegboard Test; Maze Coordination Task; Finger Tapping Test
42	Betty Ragnarsdottir, Dagmar Kr. Hannesdottir, Freyr Halldorsson, Urdur Njardvik	Gender and Age Differences in Social Skills Among Children with ADHD: Peer Problems and Prosocial Behavior	2018	Clinical Assessment	DSM-IV	N = 807 ADHD 592 Control 215	6-10 years	0.55	Strengths and Difficulties Questionnaire (SDQ)
43	Dr. Ujjwal P. Ramtekkar, Dr. Angela M. Reiersen, Dr. Alexandre A. Todorov, Dr. Richard D. Todd,	Sex and age differences in Attention-Deficit/Hyperactivity Disorder symptoms and diagnoses: Implications for DSM-V and ICD-11	2010	Epidemiological cohort study	DSM-IV DSM-V ICD-11	N = 9380	7-29 years	0.5	DSM-IV ADHD Symptoms; Strengths and Weaknesses of ADHD-Symptoms and Normal-Behavior (SWAN) Questionnaire
44	Susan N. Riberio, Christine JennenSteinMetz, Martin H. Schmidt, Katja Becker	Nicotine and alcohol use in adolescent psychiatric inpatients: Associations with diagnoses, psychosocial factors, gender and age	2008	Survey study	DSM-IV	432 children diagnosed with ADHD	8-17 years	46.3%	Questionnaire developed by the Swiss Professional Service for Alcohol Problems to assess the consumption of nicotine, alcohol, and illicit drugs among adolescents.
45	Norén Selinus E., Molero Y., Lichtenstein P., Anckarsäter H., Lundström S., Bottai M., Hellner Gumpert C.	Subthreshold and threshold attention deficit hyperactivity disorder symptoms in childhood: psychosocial outcomes in adolescence in boys and girls.	2016	Epidemiological cohort study	DSM-IV	N = 4635 twins	9-12 years	0.3	Autism-Tics, ADHD, and other Comorbidities Inventory (A-TAC); Strengths and Difficulties Questionnaire (SDQ)
46	Maria Antonia Serra-Pinheiro, Paulo Mattos, Maria Angélica Regalla	Inattention, Hyperactivity, and Oppositional--Defiant Symptoms in Brazilian Adolescents	2008	Multimodality Treatment Study	DSM-IV	N = 205	10-16 years	40.5%	Swanson, Nolan, and Pelham-IV (SNAP-IV): Inattention (IN); Hyperactivity/Impulsivity (H/I); Opposition and Defiant Behavior (OP).
47	Desiree Silva, Lyn Colvin, Rebecca Glauert, Fiona Stanley, Ravisha Srinivas Jois, Carol Bower	Literacy and Numeracy Underachievement in Boys and Girls With ADHD	2020	Epidemiological cohort study	DSM-V	N = 21270 ADHD 6819 non-ADHD 14451	7-12 years	0.28	Western Australian Literacy and Numeracy Assessment (WALNA) ; Midwives Notification System; Monitoring of Drugs of Dependence System (MODDS)
48	Erik Winther Skogli, Martin H Teicher, Per Normann Andersen, Kjell Tore Hovik, Merete Øie	ADHD in girls and boys – gender differences in co-existing symptoms and executive function measures	2013	Cross-sectional study	DSM-IV	N = 130 ADHD 80 Control 50	8-17 years	0.42	ADHD Rating Scale IV (ARS-IV); Child Behavior Checklist (CBCL); Kiddie-Schedule for Affective Disorders and Schizophrenia (K-SADS); Revised Children’s Manifest Anxiety Scale (RCMAS-2); State-Trait Anxiety Inventory for Children (STAIC); Short Mood and Feelings Questionnaire (SMFQ); Behavior Rating Inventory of Executive Function (BRIEF); Neuropsychological Tests of Executive Functions (includes t…
49	Erik Winther Skogli, Martin H Teicher, Per Normann Andersen, Kjell Tore Hovik, Merete Øie	Development of Hot and Cold Executive Function in Boys and Girls With ADHD: A 2-Year Longitudinal Study	2017	Cross-sectional study	DSM-IV-TR	N = 122 ADHD 75 Control 47	9-16 years	0.44	Letter-Number Sequencing Test (LN); Colour-Word Interference Test (CW); Trail Making Test (TMT); Hungry Donkey Task (HDT); ADHD Rating Scale IV (ARS-IV); Child Behavior Checklist (CBCL)
50	Ortal Slobodin, Michael Davidovitch	Gender Differences in Objective and Subjective Measures of ADHD Among Clinic-Referred Children	2019	Clinical Assessment	DSM-V	204 children diagnosed with ADHD	6-17 years	0.37	Conners ADHD Rating Scales (parent and teacher versions); Child Behavior Checklist (CBCL); Teacher’s Report Form (TRF); Continuous Performance Test (CPT - MOXO-CPT)
51	Alexandra Sturm, Michelle Rozenman, John C. Piacentin, James J. McGough, Sandra K. Loo, James T. McCracken	The Effect of Neurocognitive Function on Math Computation in Pediatric ADHD: Moderating Influences of Anxious Perfectionism and Gender	2018	Clinical Assessment	DSM-IV-TR	281 children diagnosed with ADHD	8-15 years	0.29	Wechsler Intelligence Scale for Children-Fourth Edition (WISC-IV); Wide Range Achievement Test, 4th Edition (WRAT4) ; Multidimensional Anxiety Scale for Children (MASC); Schedule for Affective Disorders and Schizophrenia for School-Age Children-Present and Lifetime Version (K-SADS-PL)
52	Mark J. Taylor, Paul Lichtenstein, Henrik Larsson, Henrik Anckarsaster, Corina U. Greven, Angelica Ronald	Is There a Female Protective Effect Against Attention-Deficit/Hyperactivity Disorder? Evidence From Two Representative Twin Samples	2016	Epidemiological cohort study	DSM-IV	1611 children diagnosed with ADHD	9-11 years	0.3	A-TAC (Autism-Tics, ADHD, and Other Comorbidities inventory); Conners' Parent Rating Scale-Revised (Conners ADHD)
53	L. B. Thorell, A-M. Rydell	Behaviour problems and social competence deficits associated with symptoms of attention-deficit/ hyperactivity disorder: effects of age and gender	2008	Randomized Controlled Trial	DSM-IV	N = 559 ADHD 60 Control 499	4-9 years	0.48	ADHD Rating Scale IV; Children’s Behaviour Questionnaire (CBQ); Oppositional Defiant Disorder (ODD) Scale; Social Competence Inventory; Strengths and Difficulties Questionnaire (SDQ) - Impact Supplement
54	Anne Karin Ullebø, Maj-Britt Posserud, Einar Heiervang, Carsten Obel, Christopher Gillberg	Prevalence of the ADHD phenotype in 7- to 9-year-old children: effects of informant, gender and non-participation	2012	Epidemiological cohort study	DSM-IV	N = 9,430	7-9 years	0.5	Swanson, Nolan, and Pelham Questionnaire (SNAP-IV); DSM-IV criteria ADHD; Bergen Child Study
55	Vida Peter, Balazs Judit, Gadoros Julia, Nagy Peter, Halasz Jozsef	Reactive and proactive aggression in clinical adolescents with attention-deficit/hyperactivity disorder: The moderating role of gender and comorbidities.	2022	Cross-sectional study	DSM-V ICD-10	N = 782 ADHD 391 Control 391	13-16 years	0.13	Observation of children evaluating ICD-10 criteria; Reactive and Proactive Aggression Questionnaire (RPQ);
56	Michael L. Vitulano, Paula J. Fite, Amber R. Wimsatt, Jamie L. Rathert, Rebecca S. Hatmaker	Gender differences in consequences of ADHD symptoms in a community-based organization for youth	2012	Cross-sectional study	DSM-IV	147 children diagnosed with ADHD	5-13 years	0.46	Disruptive Behavior Disorder Checklist (DBD); Teacher Report Form (TRF); Disciplinary Actions Record
57	John Headley Ward, Sarah Curran	Self-harm as the first presentation of attention deficit hyperactivity disorder in adolescents	2021	Case series analysis using a pseudocontrol group	DSM-V	N = 124	13-17 years	0.78	Strengths and Difficulties Questionnaire (SDQ): SDQ hyperactivity subscale; SDQ emotional dysregulation subscale
58	Giulia Zucchetti, Enrique Ortega, Ron H. J. Scholte, Emanuela Rabaglietti	The Mediating Role of Aggressive Behaviour, Emotional and Behavioural Instability on the Association between ADHD Symptoms and Best Friend Conflicts	2014	Clinical Assessment	DSM-IV	334 children diagnosed with ADHD	8-10 years	0.52	ADHD Rating Scale for Teachers (SDAI); Aggressive Behavior Scale; Emotional and Behavioral Instability Scale; Best Friend Conflict Scale

## Sheet: Table 2
Supplementary Table ST2: Literature reviews included in the current study.
AUTHORS		TITLE	YEAR	STUDY DESIGN	REFERENCE MANUAL
1	Russell A. Barkley	Developmental progression and gender differences among individuals with ADHD	2015	Book Section	Attention-Deficit Hyperactivity Disorder A Handbook for Diagnosis and treatment
2	Sven Bölte, Janina Neufeld, Peter B. Marschik, Zachary J. Williams, Louise Gallagher, Meng-Chuan Lai	Sex and gender in neurodevelopmental conditions	2023	Narrative Review	DSM-IV DSM-V-TR ICD-11
3	Sara Carucci, Chiara Narducci, Marzia Bazzoni, Carla Balia, Federica Donno, Antonella Gagliano, Alessandro Zuddas	Clinical characteristics, neuroimaging findings, and neuropsychological functioning in attention-deficit hyperactivity disorder: Sex differences	2023	Narrative Review	DSM-V
4	Ramzi Hasson, Jodene Goldenring Fine	Gender Differences Among Children With ADHD on Continuous Performance Tests: A Meta-Analytic Review	2012	Meta-Analysis	DSM-III DSM-III-R DSM-IV
5	Stephen P. Hinshaw, Phuc T. Nguyen, Sinclaire M. O’Grady, Emily A. Rosenthal	Annual Research Review: Attention-deficit/ hyperactivity disorder in girls and women: underrepresentation, longitudinal processes, and key directions	2022	Narrative Review	DSM-IV DSM-V
6	Maryanne Loyer Carbonneau, Martin Demers, Marc Bigras, Marie-Claude Guay	Meta-Analysis of Sex Differences in ADHD Symptoms and Associated Cognitive Deficits	2021	Meta-Analysis 54 articles included	DSM-IV DSM-V
7	Nancy L. Nussbaum	ADHD and Female Specific Concerns: A Review of the Literature and Clinical Implications	2012	Narrative Review	DSM-IV
8	Julia J. Rucklidge	Gender differences in attention-deficit/hyperactivit y disorder.	2010	Narrative Review	DSM-IV DSM-V
9	Julia J. Rucklidge	Gender differences in ADHD: implications for psychosocial treatments	2008	Narrative Review	DSM-IV DSM-V
Abbreviations: ADHD Attention-Deficit/Hyperactivity Disorder, ASD Autism Spectrum Disorder, DSM-III-TR Diagnostic and Statistical Manual of Mental Disorders (3rd ed., text rev.;American Psychiatric Association [APA], 1987), DSM-IV Diagnostic and Statistical Manual of Mental Disorders (4th ed.;American Psychiatric Association [APA], 1994), DSM-IV-TR Diagnostic and Statistical Manual of Mental Diso…
