# Supplementary material for: Sex differences in children and adolescents with attention-deficit/hyperactivity disorder: a literature review
Source: Front Child Adolesc Psychiatry. 2025 Jun 19;4:1582502. doi: 10.3389/frcha.2025.1582502 (PMC12222223; doi:10.3389/frcha.2025.1582502)
Supplement: Supplementary file 2 [file Table2.xlsx]

## Sheet: Foglio1
Database	Search String
Pubmed Psycinfo Psycarticles	(male*[Title] OR boy[Title] OR masculine[Title] OR man[Title] OR men[Title] OR gender[Title] OR "Sex Characteristics"[Mesh]) AND (female*[Title] OR feminine[Title] OR girl*[Title] OR woman[Title] OR women[Title] OR gender[Title] OR "Sex Characteristics"[Mesh]) AND ("Attention Deficit Disorder with Hyperactivity"[Mesh] OR "attention deficit hyperactivity disorder"[Title] OR ADHD[Title]) AND (behav…
Psycinfo Psycarticles	( TI male* OR TI boy* OR TI masculine OR TI man OR TI men OR TI gender OR DE "Human Sex Differences") AND ( TI female OR TI feminine OR TI girl* OR TI woman OR TI women OR TI gender OR DE "Human Sex Differences")AND ( DE "Attention Deficit Disorder with Hyperactivity" OR TI "attention deficit hyperactivity disorder" OR TI ADHD ) AND ( TI behavio* OR AB behavio* OR TI symptom* OR AB symptom* OR TI…
Scopus	(TITLE(male* OR boy OR masculine OR man OR men OR gender ) OR INDEXTERMS("Sex Characteristics")) AND (TITLE(female* OR feminine OR girl* OR woman OR women OR gender ) OR INDEXTERMS("Sex Characteristics")) AND (INDEXTERMS("Attention Deficit Disorder with Hyperactivity")OR TITLE(attention deficit hyperactivity disorder OR ADHD)) AND (TITLE-ABS-KEY(behavior* OR symptom* OR manifestation* OR feature*…
